# Supplementary material for: USP36 stabilizes nucleolar Snail1 to promote ribosome biogenesis and cancer cell survival upon ribotoxic stress
Source: Nat Commun. 2023 Oct 13;14:6473. doi: 10.1038/s41467-023-42257-8 (PMC10575996; doi:10.1038/s41467-023-42257-8)
Supplement: Supplementary file 5 — Source Data [file 41467_2023_42257_MOESM5_ESM.xlsx]

## Sheet: Figure 1
	Figure 1c						Figure 1e							Figure 1g
	Ctrl	HHT	CX-5461	Rapa	Tunica		Hs 578T		SUM159		A549			Ctrl	Aniso	Puro	G418	Blasti
	-0.21	0.57	-0.04	-0.17	-0.55		Ctrl	HHT	Ctrl	HHT	Ctrl	HHT		-0.32	0.27	0.17	0.6	0.34
	-0.44	0.46	-0.16	-0.22	-0.14		-0.28	0.89	-0.22	0.87	-0.07	0.85		-0.22	0.81	0.76	0.47	0.44
	-0.14	0.55	-0.23	-0.04	-0.45		-0.18	0.72	-0.13	0.88	-0.03	0.95		-0.28	0.74	0.45	0.26	0.27
	-0.25	0.6	-0.5	-0.33	-0.54		-0.04	0.75	0.02	0.85	-0.2	0.88		-0.41	0.4	0.52	0.29	0.37
	-0.31	0.52	-0.41	-0.02	-0.56		-0.05	0.75	-0.15	0.89	0.07	0.85		-0.16	0.33	0.38	0.61	0.34
	-0.39	0.6	-0.34	-0.23	-0.36		-0.15	0.84	-0.15	0.9	-0.07	0.82		-0.22	0.6	0.54	0.32	0.67
	0.03	0.76	-0.19	-0.61	-0.6		-0.29	0.64	-0.3	0.86	0.07	0.66		-0.24	0.46	0.47	0.36	0.6
	0	0.69	-0.61	-0.3	-0.17		-0.15	0.72	-0.24	0.92	0.03	0.88		-0.51	0.75	0.69	0.36	0.41
	-0.25	0.71	-0.03	-0.09	-0.07		-0.12	0.67	-0.13	0.8	0.02	0.83		-0.35	0.53	0.33	0.41	0.53
	-0.46	0.77	-0.02	-0.24	-0.34		-0.34	0.84	0.02	0.81	0.07	0.9		-0.45	0.76	0.35	0.38	0.28
	-0.11	0.4	-0.42	-0.19	-0.46		-0.35	0.8	0.04	0.65	-0.05	0.75		-0.47	0.5	0.65	0.39	0.41
	-0.27	0.79	-0.27	-0.37	-0.42		-0.21	0.62	-0.25	0.82	-0.14	0.94		-0.13	0.34	0.32	0.5	0.41
	-0.38	0.62	-0.6	0.03	-0.08		-0.3	0.63	-0.15	0.75	-0.01	0.89		0	0.51	0.44	0.36	0.45
	-0.35	0.61	-0.33	0.02	-0.17		-0.4	0.45	-0.29	0.84	-0.25	0.87		-0.44	0.49	0.45	0.66	0.84
	-0.11	0.64	-0.32	-0.32	-0.07		-0.44	0.61	-0.04	0.74	-0.41	0.89		-0.25	0.36	0.42	0.5	0.74
	-0.17	0.59	-0.47	-0.32	-0.14		-0.31	0.83	-0.19	0.78	-0.21	0.76		-0.45	0.79	0.53	0.71	0.58
	-0.41	0.64	-0.45	-0.48	-0.75		-0.3	0.81	-0.27	0.76	-0.18	0.73		-0.22	0.24	0.51	0.72	0.51
	-0.74	0.76	-0.78	-0.65	-0.06		-0.33	0.86	-0.03	0.82	-0.43	0.75		-0.21	0.51	0.17	0.6	0.45
	-0.18	0.81	-0.79	-0.65	0		-0.35	0.87	-0.3	0.79	-0.12	0.79		-0.23	0.7	0.76	0.5	0.52
	-0.31	0.62	-0.43	-0.49	-0.24		-0.34	0.64	-0.27	0.81	-0.42	0.82		-0.11	0.47	0.79	0.6	0.61
	-0.43	0.66	-0.47	-0.52	-0.02		-0.36	0.62	-0.19	0.74	-0.27	0.84		-0.43	0.32	0.37	0.52	0.69
	-0.4	0.62	-0.56	-0.57	-0.63		-0.22	0.76	-0.3	0.46	-0.21	0.78		-0.18	0.52	0.43	0.53	0.63
	-0.23	0.66	-0.22	0	-0.75		-0.16	0.66	-0.24	0.58	-0.26	0.77		-0.49	0.5	0.64	0.36	0.49
	-0.18	0.75	-0.4	0	-0.53		-0.16	0.67	-0.08	0.86	-0.16	0.82		-0.32	0.26	0.47	0.28	0.52
	-0.31	0.63	-0.18	-0.34	-0.41		-0.11	0.57	-0.06	0.75	0.04	0.73		-0.5	0.62	0.38	0.46	0.54
	-0.4	0.6	-0.39	-0.21	-0.63		-0.08	0.75	-0.09	0.92	0.01	0.75		-0.57	0.56	0.4	0.27	0.77
	-0.33	0.87	-0.29	0	-0.26		0.04	0.61	-0.08	0.67	0.05	0.79		-0.55	0.55	0.73	0.52	0.7
	-0.22	0.63	-0.77	-0.37	-0.33		-0.1	0.6	-0.02	0.77	-0.14	0.63		-0.22	0.63	0.47	0.22	0.41
	-0.26	0.75	-0.2	-0.35	-0.22		-0.08	0.73	-0.07	0.75	-0.12	0.71		-0.61	0.81	0.49	0.37	0.63
	-0.32	0.74	-0.15	-0.2	-0.38		-0.13	0.62	-0.18	0.91	0.06	0.81		-0.3	0.63	0.35	0.48	0.77
	-0.38	0.48	-0.35	-0.27	-0.39		-0.12	0.76	-0.23	0.76	-0.08	0.75		-0.23	0.68	0.61	0.25	0.51
	-0.31	0.53	-0.26	-0.15	-0.31		-0.03	0.66	-0.02	0.6	0.07	0.77		-0.37	0.66	0.48	0.61	0.24
	-0.31	0.66	-0.42	-0.32	-0.34		-0.12	0.66	-0.09	0.8	-0.09	0.83		-0.32	0.58	0.51	0.77	0.55
	0	0.75	-0.43	-0.33	-0.24		-0.03	0.72	-0.01	0.83	-0.03	0.82		-0.26	0.22	0.73	0.57	0.48
	-0.59	0.51	-0.22	-0.12	-0.29		-0.07	0.63	-0.2	0.81	0	0.63		-0.38	0.5	0.88	0.74	0.24
	-0.26	0.47	-0.09	-0.14	-0.34		-0.12	0.69	-0.08	0.73	0.11	0.96		-0.23	0.85	0.55	0.72	0.78
	-0.26	0.52	-0.21	-0.17	-0.12		-0.18	0.62	-0.12	0.64	-0.06	0.43		-0.17	0.81	0.85	0.75	0.73
	-0.3	0.83	-0.3	-0.17	-0.13		-0.09	0.66	-0.04	0.69	0.05	0.79		-0.49	0.88	0.59	0.64	0.52
	-0.14	0.71	-0.3	-0.07	-0.32		-0.15	0.7	-0.05	0.57	0.06	0.79		-0.26	0.89	0.68	0.67	0.39
	-0.32	0.27	-0.28	-0.27	-0.31		-0.07	0.67	-0.13	0.55	0	0.76		-0.06	0.83	0.66	0.82	0.61
							-0.06	0.59	-0.03	0.65	0.09	0.8

## Sheet: Figure 2
	Figure 2a
	Time(min)	Ctrl			HHT
	0	100	100	100	100	100	100
	30	74.3864	80.9807	52.2081	90.7863	106.633	108.318
	60	17.4524	38.1107	15.4062	72.4377	81.9642	69.9119
	120	8.65561	9.01672	0	63.7164	71.1653	42.2925
	Figure 2d
	Relative protein level of Snail1 (fold)
	Ctrl	Rapa	Puro	HHT	Aniso	Blasti
	1	0.649865	1.89554	1.76247	2.04972	1.79751
	1	1.1076	2.2796	3.34928	2.84169	2.3998
	1	0.540494	2.84938	3.40212	1.99357	1.74518
	Relative protein level of USP36 (fold)
	Ctrl	Rapa	Puro	HHT	Aniso	Blasti
	1	0.566078	2.46235	2.536	3.23136	2.45831
	1	0.652899	3.81844	5.21104	4.62483	3.57302
	1	0.644635	3.66651	4.74187	2.01785	2.68151
	Figure 2e
		Flag-USP36			Flag-USP36
	Vec	WT	C131A	Vec	WT	C131A
	1	3.55	0.45	1	1.78	0.32
	1	2.76	0.33	1	2.42	0.8
	1	3.2	1.05	1	1.79	0.89
	HCC1806			SUM159
	Figure 2f
		-	shUSP36
	Flag-USP36	-	-	WT	C131A
		1	0.23358	0.939423	0.240715
		1	0.490502	0.804947	0.661045
		1	0.411327	0.952973	0.416159

## Sheet: Figure 3
						Figure 3b
						Time(min)	vec			Flag-USP36			Flag-USP36C131A
						0	100	100	100	100	100	100	100	100	100
						30	80.4035	64.3804	44.0159	93.5976	82.3342	85.2847	87.1799	52.618	59.5541
						60	29.9412	35.0754	32.2699	115.61	79.0261	102.257	32.48	26.6863	26.1529
						120	0	13.3868	24.0966	75.3854	73.3862	94.6745	0	12.0246	12.5307
						240	0	0	0	56.6359	63.9535	87.7547	0	0	0
																		Figure 3c
																		Time(min)	shGFP			shUSP36
																		0	100	100	100	100	100	100
																		15	107.583	99.4589	67.829	47.4738	40.2606	34.4549
																		30	63.7823	68.5718	44.1484	18.9789	15.3047	25.114
	Figure 3j
	HA-Snail1	WT		K146R		K206R		2KR
	Flag-USP36	-	+	-	+	-	+	-	+
		1	1.88677	1	1.80735	1	1.3674	1	0.674407
		1	3.63592	1	2.09949	1	1.53684	1	1.2232
		1	2.82891	1	4.3637	1	1.68839	1	1.02234
		1	4.72012	1	3.74876	1	2.65952	1	1.06434
	Figure 3k
	Time(min)	HA-Snail1WT			HA-Snail1WT+Flag-USP36			HA-Snail12KR			HA-Snail12KR+Flag-USP36
	0	100	100	100	100	100	100	100	100	100	100	100	100
	30	76.2729	72.1033	64.058	85.7556	103.385	62.6572	77.9604	75.5885	100.295	77.3825	138.018	102.227
	60	47.2765	17.7315	31.1254	56.4402	102.877	51.8657	69.0052	65.6043	90.3208	48.0466	115.672	84.4142
	90	19.787	6.97809	31.2052	93.4106	64.3145	97.5566	109.516	64.7908	74.2412	67.5324	97.4591	94.4741
	120	6.68161	4.09764	18.8777	95.4772	102.792	80.57	98.6622	74.0508	63.4896	57.4516	133.01	64.9814
	240	3.45893	-0.08015	9.88886	60.9683	78.2683	55.4642	126.544	70.0353	65.9393	86.0697	104.258	60.0776
															Figure 3m
															HA-Snail1	WT		2KR
															HHT	-	+	-	+
																1	1.58034	1	1.00878
																1	1.8526	1	0.791831
																1	2.74847	1	0.882391

## Sheet: Figure 4
																		Figure 4c
																		FL	FL+HHT	DC	DC+HHT	DN	DN+HHT
																		0.04	0.55	0.27	-0.04	-0.13	0.65
																		0.09	0.61	0.23	0.28	0.16	0.57
																		0	0.64	0.11	0.01	-0.07	0.59
																		-0.04	0.57	0.22	0.07	-0.02	0.62
																		0.1	0.7	0.07	-0.02	0.1	0.6
																		0.02	0.56	0.02	0.01	0.08	0.74
																		-0.11	0.66	0.03	0	0.2	0.69
																		0.07	0.66	0.13	0.08	-0.09	0.61
																		0.11	0.67	0.21	0.14	-0.17	0.7
																		0.13	0.66	0.08	0.01	-0.09	0.6
																		0	0.67	0.03	0.18	-0.17	0.58
																		0.06	0.64	0.22	0.18	-0.16	0.64
																		-0.01	0.69	0.28	0.23	-0.18	0.5
																		-0.02	0.54	0.29	0.23	-0.08	0.58
																		0	0.54	0.21	0.02	0.24	0.65
																		0.02	0.65	0.09	0.24	0.1	0.52
																		0.01	0.54	0.03	0.21	0.12	0.65
																		0.03	0.69	0.1	0.12	-0.12	0.67
																		0.07	0.72	0.14	0.26	-0.17	0.66
																		0.06	0.64	0.02	0.19	-0.02	0.45
																		0.1	0.58	0.12	0.26	0.17	0.55
																		-0.01	0.54	0.18	0.18	0.06	0.61
																		0.11	0.73	0.23	0.16	-0.07	0.72
																		0.02	0.68	0.02	0.06	0.18	0.76
																		-0.04	0.67	0.07	0.15	0.2	0.75
																		0.12	0.63	0.17	0.15	0.09	0.56
																		0.06	0.67	0.27	0.01	0	0.72
																		-0.05	0.65	0.28	0.18	-0.1	0.7
																		0.24	0.58	0.2	0.09	-0.03	0.79
																		0.22	0.8	0.19	0.05	-0.06	0.56
	Figure 4i
	Time(min)	HA-Snail1WT			HA-Snail1WT+HHT			HA-Snail1K157R			HA-Snail1K157R+HHT
	0	100	100	100	100	100	100	100	100	100	100	100	100
	30	43.6315	71.3389	39.7225	78.4214	116.764	100.605	47.8922	56.7189	54.1045	54.7192	95.5118	61.3966
	60	52.9968	59.8646	31.7222	79.5357	127.102	102.174	25.8805	26.8453	31.6546	26.8834	74.2039	34.0434
	120	16.6795	31.7876	14.1519	50.5867	71.5456	81.2355	8.8126	8.18624	14.8954	12.0023	35.8816	17.7877
	240	4.40796	11.8008	16.1806	36.9571	66.1855	67.1068	5.65015	2.71943	4.30516	3.51629	1.96672	0

## Sheet: Figure 6
																Figure 6e
						Figure 6b											shSnail1			shSnail1
							HA-Snail1									shGFP	#1	#2	shGFP	#1	#2
						ctrl	WT	K157R								1	0.79	0.61	1	0.28	0.2
						0.99995	0.695997	0.692674								1	0.74	0.77	1	0.36	0.18
						1.0005	0.633245	0.617406								1	0.65	0.7	1	0.25	0.14
						1.00005	0.614994	0.644799								47S pre-rRNA			Snail1 mRNA
						Figure 6c
							HA-Snail1									Figure 6f
						ctrl	WT	K157R									shUSP36			shUSP36
						1	3.51	0.54								shGFP	#1	#2	shGFP	#1	#2
						1	3.49	0.59								1	0.21	0.25	1	0.06	0.07
						1	2.87	0.55								1	0.42	0.18	1	0.1	0.02
																1	0.21	0.23	1	0.12	0.07
																47S pre-rRNA			USP36 mRNA
																Figure 6j
										Figure 6h						HHT	-	+	+	-	+	+
										HA-Snail1	-	-	WT	K157R		shSnail1	-	-	+	-	-	+
										shUSP36	-	+	+	+			1	2.73	1.13	1	1.12	0.24
											1	0.59	1.3	0.51			1	3.33	1.61	1	1.73	0.44
											1	0.44	0.92	0.57			1	3.24	1.1	1	1.28	0.33
											1	0.46	1.19	0.4			47S pre-rRNA			Snail1 mRNA
	Figure 6l
	HHT	-	-	+	+
	CX-5461	-	+	-	+
		3.63	4.46	7.93	22.25
		6.49	6.86	9.7	26.55
		7.77	8.39	10.45	25.75
	Figure 6n										Figure 6p
		shGFP		shSnail1								shGFP		shUSP36
	HA-Snail1	-	-	-	-	WT	K157R				HA-Snail1	-	-	-	-	WT	K157R
	HHT	-	+	-	+	+	+				HHT	-	+	-	+	+	+
		4.47	7.94	6.48	36.05	7.81	31.8					4.28	7.23	6.51	27.95	20.35	32.9
		7.21	9.52	9.36	34	9.58	42.25					6.57	9.52	9.4	28.75	21.85	29.8
		6.81	9.87	10	35 .9	11.2	33.4					8.4	11.5	9.84	31.3	24.45	27.1
	Figure 6q
	HHT	-	-	-	-	+	+	+	+
	SP600125	-	-	+	+	-	-	+	+
	Flag-USP36	-	+	-	+	-	+	-	+
		6.345	7.585	8.25	8.27	11.35	9.455	39.15	18.65
		5.715	6.05	7.3	6.12	9.42	6.01	35.2	16.1
		2.89	4.97	4.99	5.16	6.975	5.35	32.35	14.7
	Figure 6s										Figure 6t
		shGFP		shSnail1								shGFP		shSnail1
	HA-Snail1	-	-	-	-	WT	K157R				HA-Snail1	-	-	-	-	WT	K157R
	HHT	-	+	-	+	+	+				HHT	-	+	-	+	+	+
		607.8	658.2	438.8	142.2	694.8	134.2					0.151	0.162	0.133	0.016	0.176	0.019
		589.2	602.4	318.6	142	646.6	142					0.145	0.141	0.0671	0.015	0.155	0.011
		487.6	432.8	294.6	88.2	594	91.6					0.0932	0.0909	0.053	0.012	0.153	0.02
		354.6	409.2	258.6	44.6	412.2	62.4					0.061	0.068	0.056	0.008	0.0186	0.009
		312.4	302.8	255.6	39.8	322.8	40					0.051	0.058	0.049	0.008	0.062	0.006

## Sheet: Figure 7
	Figure 7b														Figure 7d														Figure 7f
		SUM159		Hs 578T		HCC1806		K-562		OCI-AML2		MOLM-13				HCC1806				Hs 578T				SUM159						Ctrl		HHT		Aniso		Blasti
	HHT	-	+	-	+	-	+	-	+	-	+	-	+		HHT	-	-	+	+	-	-	+	+	-	-	+	+		SP600125	-	+	-	+	-	+	-	+
		4.09	6.13	2.18	11.85	2.805	5.79	3.275	30.05	6.83	34.95	4.995	24.85		SP600125	-	+	-	+	-	+	-	+	-	+	-	+			2.86	2.91	5.69	33	13.75	32.95	13.9	32.2
		4.19	6.99	2.355	13.8	2.975	5.935	6.08	32.3	7.11	36.85	4.46	33.75			2.635	2.9	5.78	22.5	2.175	2.22	11.5	39.45	2.745	2.79	6.115	21.6			4.22	4.645	8.415	26.35	10.32	27.45	9.76	23.2
		3.36	7.445	2.47	13.25	5.83	11.2	4.915	30.65	7.62	42.5	4.955	34.4			4.145	4.295	8.635	25.35	2.325	2.385	12.2	34.4	3.36	3.325	6.76	24.4			6.265	6.66	10.06	25	12.65	27.4	12.55	22.25
																5.46	6.645	13.15	25	2.44	2.495	14	32.65	4.61	4.57	7.315	24.45
	Figure 7h
	Ctrl	SP	HHT	SP+HHT														Figure 7k
	0.346	0.454	0.536	0.239														HHT	-	-	+	+
	0.421	0.287	0.408	0.145														SP600125	-	+	-	+
	0.292	0.326	0.56	0.168															0.23	0.14	0.26	0.2
	0.348	0.257	0.246	0.122															0.17	0.21	0.3	0.25
	0.282	0.25	0.177	0.065															0.25	0.2	0.27	0.22
																			0.26	0.22	0.36	0.26
																			0.24	0.23	0.36	0.22

## Sheet: Figure S1
																Figure S1f
Figure S1a																Ctrl	HHT
HHT	-	+														-0.44	0.82
	1	1.23														-0.32	0.85
	1	1.34														-0.39	0.92
	1	1.38														-0.31	0.91
																-0.25	0.54
																-0.09	0.84
																-0.41	0.6
																-0.25	0.69
																-0.26	0.43
																-0.21	0.66
																-0.55	0.77
																-0.41	0.68
																-0.3	0.76
																0.01	0.74
																-0.27	0.49
																-0.13	0.75
																0.04	0.61
																-0.18	0.58
																-0.09	0.43
																-0.15	0.64
																-0.21	0.6
																0	0.69
																-0.48	0.74
																-0.29	0.67
																-0.27	0.71
																-0.18	0.73
																-0.33	0.76
																-0.43	0.69
																-0.29	0.54
																-0.13	0.56
																-0.13	0.6
																-0.09	0.52
																-0.49	0.58
																-0.29	0.39
																-0.59	0.74
																-0.45	0.46
																-0.13	0.61
																-0.16	0.39
																-0.36	0.69
																-0.23	0.55

## Sheet: Figure S5
	Figure S5a
	HHT	-	+
		1	6.49
		1	6.81
		1	5.11
												Figure S5d
												HHT	-	-	+	+
												SP600125	-	+	-	+
													1	0.65	6.35	0.84
													1	0.57	6.77	0.75
													1	0.77	5.93	0.63

## Sheet: Figure S6
	Figure S6d
		NC				P1				P2
	Anti-IgG	0	0	0	0	0	0	0	0	0	0	0	0
	Anti-HSF1	0	0	0	0	0	0	0	0	1.0238	1.356	0.8133	1.0904

## Sheet: Figure S7
	Figure S7e
		shGFP		shSnail1
	HA-Snail1	-	-	-	-	WT	K157R
	HHT	-	+	-	+	+	+
		100	81.45	68.5	38.95	72	41.7
		100	80.9	78.45	36.45	71.2	39.5
		100	81.55	78.5	37.85	70	37.55
	Figure S7g
		shGFP		shUSP36
	HA-Snail1	-	-	-	-	WT	K157R
	HHT	-	+	-	+	+	+
		100	82.95	82.95	47	63	49.95
		100	86.95	88.95	40.95	54.95	40.95
		100	86.7	88.6	45.8	57.5	45

[truncated: 2 more sheets: Figure S8, Figure S9]
